# Supplementary material for: Tamarixetin Protects Chondrocytes against IL-1β-Induced Osteoarthritis Phenotype by Inhibiting NF-κB and Activating Nrf2 Signaling
Source: Antioxidants (Basel). 2024 Sep 25;13(10):1166. doi: 10.3390/antiox13101166 (PMC11505541; doi:10.3390/antiox13101166)
Supplement: Supplementary file 1 [file antioxidants-13-01166-s001.zip]

Archive with 1 entries (1 files):
- antioxidants-3198662-supplementary.pdf
